# Supplementary material for: Route to Measure Exact Parameters of Bio-Nanostructures Self-Assembly
Source: Biomolecules. 2024 Oct 31;14(11):1388. doi: 10.3390/biom14111388 (PMC11592367; doi:10.3390/biom14111388)
Supplement: Supplementary file 1 [file biomolecules-14-01388-s001.zip]

Archive with 1 entries (1 files):
- biomolecules-3277085-supplementary.pdf
